# Supplementary material for: Study on the NO removal efficiency of the lignite pyrolysis coke catalyst by selective catalytic oxidation method
Source: PLoS One. 2017 Aug 9;12(8):e0182424. doi: 10.1371/journal.pone.0182424 (PMC5549953; doi:10.1371/journal.pone.0182424)
Supplement: S1 File — (XLSX) [file pone.0182424.s001.xlsx]

## Sheet: Sheet1
(1) The influence of SCO temperature on NO removal efficiency（S2Fig）
t(mins) T(℃)	0	0.5	1	1.5	2	2.5	3	3.5	4	4.5	5	5.5	6	6.5	7	7.5	8	8.5	9	9.5	10	10.5	11	11.5	12	12.5	13	13.5	14
50℃	100	28.4444	25.1111	37.5556	41	41.7778	41.4444	40.3333	39.1111	37.6667	36.4444	35.2222	34.1111	33	31.8889	30.8889	30.1111	29.2222	28.4444	28	28	28.2222	28.5556	29	29.3333	29.7778	30	30.2222	29.7778
150℃	100	53.8889	56	56.3333	55.1111	53.5556	51.7778	49.4444	47.8889	46.7778	45.5556	44.3333	43.2222	42.1111	41.1111	40.2222	39.2222	38.3333	37.4444	36.6667	35.7778	35.1111	34.6667	34.3333	33.8889	33.6667	33.4444	33.2222	31.77
250℃	100	42	43.1111	45.6667	46.5556	45.2222	44.2222	42.6667	41.5556	40.4444	39.3333	38.3333	37.3333	36.2222	34.8889	33.5556	32.3333	31	29.3333	27.8889	27.1111	27.3333	27.8889	28.2222	28.2222	27.6667	27.6667	27.6667	28
350℃	100	29.1111	22.1111	32.5556	39	41.2222	43.7778	40.8889	39.4444	37.7778	36.1111	34.5556	33.2222	31.8889	30.4444	29.1111	28	27.1111	26.6667	26.2222	25.8889	25.6667	25.6667	25.5556	25.7778	25.6667	25.7778	25.3333	25.1111
450℃	100	12.2222	23.1111	26.8889	26.6667	25.1111	23.3333	21.5556	19.7778	16.8889	15.1111	13.6667	12.3333	11	9.66667	8.44444	7.11111	6.55556	6.22222	5.44444	4.66667	4.22222	4.22222	4.22222	3.88889	3.77778	3.88889	3.88889	4.22222
	S2 Fig Denitration efficiency under different SCO temperature conditions										S3 Fig Denitration efficiency under different oxygen content
（2）The influence of oxygen content on NO removal efficiency（S3 Fig)
t(mins) O2(%)	0	0.5	1	1.5	2	2.5	3	3.5	4	4.5	5	5.5	6	6.5	7	7.5	8	8.5	9	9.5	10	10.5	11	11.5	12	12.5	13	13.5	14
O2（4%）	100	12.6667	23.6667	29.5556	42.3333	41.7778	40	37.6667	35.7778	34.1111	32.2222	30.7778	29.4444	28.1111	26.8889	25.5556	24.2222	23.1111	22	21.1111	20.4444	19.7778	19.4444	19.1111	19.2222	19.2222	19.2222	18.8889	18.6667
O2（6%）	100	12.33	53.8889	56	56.3333	55.1111	53.5556	51.7778	49.4444	47.8889	46.7778	45.5556	44.3333	43.2222	42.1111	41.1111	40.2222	39.2222	38.3333	37.4444	36.6667	35.7778	35.1111	34.6667	34.3333	33.8889	33.6667	33.4444	33.2222
O2（8%）	100	12	32	49.6667	50.4444	48.6667	46.6667	45.4444	44	42.7778	41.6667	40.3333	39.3333	38.5556	37.7778	37.1111	36.5556	36.2222	36.1111	35.6667	35.4444	35.5556	35.5556	35.5556	35.4444	35.3333	35.1111	34.8889	34.5556
O2（10%）	100	13.8889	58.2222	50.8889	55.3333	54.3333	52	49.5556	47.8889	46.1111	44.3333	43.1111	42.1111	41.3333	40.7778	40.2222	39.8889	39.4444	39	38.6667	38.4444	38.3333	38.2222	38.1111	38.2222	37.7778	37.3333	37.2222	37.2222
（3）The effect of the pyrolysis coke catalyst on the adsorption of NO(S4 Fig)
t(mins) O2	1	2	3	4	5	6	7	8	9	10	11	12	13	14	15	16	17
With oxygen	100	68.22	76.34	82.11	83.39	77.64	71.33	66.78	60.35	56.79	53.45	48.31	46.22	44.57	42.19	41.27	40.49
No oxygen	100	70.46	73.28	71.17	67.59	60.44	52.23	45.19	40.26	35.46	30.21	27.24	22.45	20.48	17.11	14.32	11.78
	S4 Fig. Denitration efficiency of pyrolysis coke catalyst with or without O2											S5 Fig. Denitration efficiency for different final temperature pyrolysis
（4）The influence of the different final temperature pyrolysis coke catalyst on NO removal efficiency(S5 Fig)
t(mins)	0	0.5	1	1.5	2	2.5	3	3.5	4	4.5	5	5.5	6	6.5	7	7.5	8	8.5	9	9.5	10	10.5	11	11.5	12	12.5	13	13.5	14	14.5	15	15.5	16	16.5	17	17.5	18	18.5	19	19.5	20	20.5	21	21.5	22	22.5	23	23.5	24
Final T 550℃	100	62.7778	63.6667	65.7778	67.7778	68.8889	68.5556	67.5556	65.6667	62.6667	60.1111	57.8889	55.6667	53.6667	51.8889	50	48.2222	46.4444	44.5556	42.7778	40.8889	39.4444	37.8889	36.6667	35.4444	34.4444	33.4444	32.3333	31.1111	29.2222	29	29.2222	29.3333	29.3333	29.2222	29.1111	29	29	29.3333	29.1111	28.6667	28.4444	28	27.6667	27.4444	27.4444	27.5556	27.5556	27.4444
Final T 650℃	100	73.1111	70.6667	73.7778	75.5556	75.5556	74.4444	72.4444	70	67.5556	65.1111	62.6667	60.4444	58.2222	55.7778	53.5556	51.5556	47.5556	45.5556	43.3333	41.5556	39.5556	37.7778	37.1111	36.2222	35.5556	34.8889	34.2222	33.7778	32.8889	32	31.5556	31.3333	31.1111	30.8889	30.6667	30.2222	29.7778	29.1111	28	27.5556	27.3333	27.3333	27.3333	27.3333	27.3333	26.8889	26.4444	25.5556
Final T 750℃	100	66.3333	65.2222	70.4444	73.3889	74.9444	77.6111	78.1667	77.8333	75.1111	72.7778	70.2222	67.4444	65	62.5	59.6667	55.1667	51.0556	48.1667	47	45.2778	43.9444	42.8333	41.6667	40.7778	41.0556	39.1111	38.3333	37.5556	36.8333	36.1111	35.5556	34.8889	34	33.1111	32.3889	31.8889	31.2222	30.7222	30.3889	30.2778	30.1111	29.8333	29.7222	29.6667	29.5556	29.5	29.3889	29.3333
Final T 850℃	100	62.5185	55.9259	62	66.4444	67.4815	66.1481	62.2963	58.5926	55.2593	52.1481	49.3333	46.6667	44.0741	41.7778	39.4074	37.1111	35.037	33.2593	31.4815	29.7778	28.2222	27.037	25.7778	24.5185	23.1852	22	20.8889	19.7037	18.5185	17.4074	16.4444	15.4815	14.4444	13.6296	12.963	12.0741	11.1111	9.92593	9.25926	8.2963	7.03704	6.07407	5.55556	5.77778	5.77778	5.7037	5.48148	5.25926
（5）The effect of the different heating rate pyrolysis coke catalyst on the NO removal efficiency(S6 Fig)
t(mins) HR	0	0.5	1	1.5	2	2.5	3	3.5	4	4.5	5	5.5	6	6.5	7	7.5	8	8.5	9	9.5	10	10.5	11	11.5	12	12.5	13	13.5	14	14.5	15	15.5	16	16.5	17	17.5	18	18.5	19	19.5	20	20.5	21	21.5	22	22.5	23	23.5	24
44℃/min	100	79.3333	80.6667	84	85.3333	84.8889	83.3333	80.6667	78	74.6667	71.3333	68.6667	65.3333	62.2222	58.8889	55.5556	52.6667	50.2222	47.7778	45.7778	44	42.2222	40.2222	38.2222	36.6667	35.5556	34.6667	33.5556	32	30.6667	29.5556	28	27.5556	26.8889	26.4444	25.7778	24.6667	23.7778	23.1111	22	20.8889	20.4444	19.7778	18.8889	18.4444	18	17.7778	17.3333	17.3333
20℃/min	100	78.4444	79.5556	81.6667	81.3333	79.4444	77	74.1111	70.7778	67.3333	63.8889	60.6667	57.7778	55	52	49.4444	46.8889	44.3333	42.1111	40	37.8889	35.6667	34	32.6667	31.1111	29.6667	28.5556	27.7778	27.2222	27.1111	26.1111	24.6667	23.3333	22	20.1111	19.2222	18	17.6667	17.6667	17.4444	16.8889	16.4444	15.2222	14.4444	14.1111	14	13.7778	13.3333	13
12℃/min	100	66	62.4444	64.4444	68.2222	69.1111	68	66	63	59.5556	56.1111	52.5556	49.6667	47	44.3333	41.5556	39.1111	36.8889	35.3333	34.4444	33	31.5556	29.7778	28.6667	28	27.3333	26	24.6667	23.7778	23.2222	23	22.6667	22.2222	21.3333	20.5556	20.3333	19.7778	19.1111	18.4444	17.8889	17.1111	16.6667	16.1111	15.3333	14.3333	13.2222	12	11.5556	11.2222
		S6 Fig. Denitration efficiency of pyrolysis coke with different heating rates										S7 Fig. Denitration efficiency of pyrolysis coke with different volatiles
（6）The influence of the different volatile pyrolysis coke catalyst on the NO removal efficiency(S7 Fig)
t(mins)	0	0.5	1	1.5	2	2.5	3	3.5	4	4.5	5	5.5	6	6.5	7	7.5	8	8.5	9	9.5	10	10.5	11	11.5	12	12.5	13	13.5	14	14.5	15	15.5	16	16.5	17	17.5	18	18.5	19	19.5	20	20.5	21	21.5	22	22.5	23	23.5	24
volatile content 5%	100	79.3333	80.6667	84	85.3333	84.8889	83.3333	80.6667	78	74.6667	71.3333	68.6667	65.3333	62.2222	58.8889	55.5556	52.6667	50.2222	47.7778	45.7778	44	42.2222	40.2222	38.2222	36.6667	35.5556	34.6667	33.5556	32	30.6667	29.5556	28	27.5556	26.8889	26.4444	25.7778	24.6667	23.7778	23.1111	22	20.8889	20.4444	19.7778	18.8889	18.4444	18	17.7778	17.3333	17.3333
volatile content 8.2%	100	66	62.4444	64.4444	68.2222	69.1111	68	66	63	59.5556	56.1111	52.5556	49.6667	47	44.3333	41.5556	39.1111	36.8889	35.3333	34.4444	33	31.5556	29.7778	28.6667	28	27.3333	26	24.6667	23.7778	23.2222	23	22.6667	22.2222	21.3333	20.5556	20.3333	19.7778	19.1111	18.4444	17.8889	17.1111	16.6667	16.1111	15.3333	14.3333	13.2222	12	11.5556	11.2222
volatile content 11.5%	100	89.3333	62.7778	63.6667	65.7778	67.7778	68.8889	68.5556	67.5556	65.6667	62.6667	60.1111	57.8889	55.6667	53.6667	51.8889	50	48.2222	46.4444	44.5556	42.7778	40.8889	39.4444	37.8889	36.6667	35.4444	34.4444	33.4444	32.3333	31.1111	29.2222	29	29.2222	29.3333	29.3333	29.2222	29.1111	29	29	29.3333	29.1111	28.6667	28.4444	28	27.6667	27.4444	27.4444	27.5556	27.5556
[truncated: 4 more columns]
